# Supplementary material for: Environmental Enrichment for Rainbow Trout Fingerlings: A Case Study Using Shelters in an Organic Trout Farm
Source: Animals (Basel). 2023 Jan 12;13(2):268. doi: 10.3390/ani13020268 (PMC9854733; doi:10.3390/ani13020268)
Supplement: Supplementary file 1 [file animals-13-00268-s001.zip]

Archive with 1 entries (1 files):
- animals-2141289-supplementary.pdf
